# Supplementary material for: Gene Network Analysis of Alzheimer’s Disease Based on Network and Statistical Methods
Source: Entropy (Basel). 2021 Oct 19;23(10):1365. doi: 10.3390/e23101365 (PMC8535014; doi:10.3390/e23101365)
Supplement: Supplementary file 1 [file entropy-23-01365-s001.zip]

Archive with 1 entries (1 files):
- entropy-1384317-supplementary.pdf
